# Supplementary material for: A data set of earthquake bulletin and seismic waveforms for Ghana obtained by deep learning
Source: Data Brief. 2023 Feb 11;47:108969. doi: 10.1016/j.dib.2023.108969 (PMC9984768; doi:10.1016/j.dib.2023.108969)
Supplement: Supplementary file 1 [file mmc1.zip]

Archive with 1 entries (1 files):
- Hypocenters_fig6.fig
